# Supplementary material for: Genomic analysis of a 1 Mb region near the telomere of Hessian fly chromosome X2 and avirulence gene vH13
Source: BMC Genomics. 2006 Jan 16;7:7. doi: 10.1186/1471-2164-7-7 (PMC1352350; doi:10.1186/1471-2164-7-7)
Supplement: Additional File 1 — Genscan protein predictions of the Mde8i18 BAC clone [file 1471-2164-7-7-S1.gens]

>Mde8i18_1
MGDLPREMVIKIFEFLKPNDLANVSQTCKFYKSCAEDCFRLKFGNSGKVTISECNFHFEP
GEFERFELRFRSLIRNIQVEIEDSIEIKDTFEFIQKQCAAKLHQLSLYGPTLDQLTIKSD
QMDILTKQMANLECLIMYGCLIDDASLSQRLKNLQVLCIENFLKADTSQAAWMNQTFEKL
NTLWLLRTVGQFNLINFLQINPQIEFIFTDDLAAIRNILSINRRLPKAAIRFWRREEFQN
VSDEYEKCCKQRNIQSLDVCFVCFISTEILRKIVQLKYVKSLHYQLNMMIMPYFNEMEIQ
SNLEKLCLRIWSFYSNTELQTIIRCFPNLLELRLDVMFGSLGQSM

>Mde8i18_2
MDRNIEFLQNSSDKCRESDHCTLKKIELKTNGGTVSRGSCSDHLADGCVIYNGLDDKTGK
QLCIIEWKIQFNQIKTANLNKDAALHLISNMKANIENRMKQMNKLKHENLINYDTLTWSS
DENGVSIYLIRDYYEQSFKKINQTVGWTNESAQKVTLSLLNAVKYLHDNGYAHGNINEST
VFVGNAGNCKVADFGLIPYLNGIKDNIDNINHFNEPLISMDFPAIGDLIDTFGLKFGKIS
DFIVNCKSRSFNAGMDWLLRHPFLTESTISSPFHENYKLIKPLGGGGFGVVLKVKHYHDQ
WKYALKFVKLEKEMDKNEPILAEVNILAKLKHDNIVGYNTCWPQKLDITEYKKYGDKNVD
DNEAMETDTESAFGSCSIASVILGLSELNLPENSEKSLKQTSIIASGKLYTNAARLKLFT
REILEGLKYMHSNKVFHCDLKPDNIFIQNGHIKIGDFGLSVTTKMIFRKMQKKLKELKKS
NAIDSLSSYGSYMPPELKWNNVKSDMYSFGVILFEMCHPPFLNDTERMNALKPFYTGDVS
SQSINTQHKEYIKV

>Mde8i18_3
MKNYLSRGDHNLIAIISLMILIQLMAIECKIQCPTQIQTECSCENVPVFKYNCKNEYENI
TLIENGSTVTTQSDRNDLELICDKITDGNIFKTMIFSHENNLNVKNIQLDISSCPLSVVM
HIEESIIRHIDLTTFKIVAKDLITLPDNIFLSQKNLINLDLNNMQLQNLSENIFASQSNL
IKLDLSQNELAENHLPDNIFESLDKLEHLNLTANKFETFELIFDELIKLKILDLQKNRLS
TLSAEIFQDQIDLVELHVNGNQLLTLQENVFNSQSKLKALYLQDNKLTILPADIFQNQKI
LKILNIAKNNVTQLYRTQFDSQMELNELHLNGNQLTELPQMVFWNLKKLELLDLSENKIT
ELEQNVFENQMILKKLSLTKNQLTKLPEHIFKSQSQLEQLSICYNQITSLPTNIFQSTKN
LRKLSLKGNKLIRLPSIIFHRLGSLESLDLQQNQLFKLSKNIFQNLLKLTHLNLEQNQLA
KLPLMVFHHQTKLETLNLGENKLTTMNAPIFNQQTNLINLILADNQFISIPENVLEKQTK
LKALRLEGNQLVNFTVNHFKNLKELEILHLQRNKIINMPENIFMNQVALEELRLWGNQLN
YTLAENIFANSPKLRILDLQKNNLVILPRNIFNSQINQNGCACCKPYAFNLHDNPWLCDK
DFQEIIKQHSNKIGNHESIKCSDGKNVFENHEPDDKPSSASCIERNTSIATFAVISIICV
VYSNLLL

>Mde8i18_4
MEDVLIEVENLALSGGTLSDYLMNSFPKIEYKSERTVLRKIKEVKFYDLTQWSDIDLVRQ
IILKHSEKEHDQDPYNVFTIGIGMFETRFENPKPRNPSPDANPDTRCLLPTTNADLIEYA
KTLYETCSSATQNAPKSLEIWDFKTYYDLHIIPEWIERHRGDIHPNRIAILGAGKFATTY
YQYLSPLYQVLYTRFILPNEQARLQQVFVQTFEKAVRIFAFDSEYDSHLFAEFVKIHTND
KRSFHEFIFTYKKNIGRLQQPKYVYKDEKPFIIAKDRELQHKLSPLIAKLG

>Mde8i18_5
MVHIYSESNVLGQFCTNNERITVTKIIIIEITVTITVTVTAITNKFNINRQLNKTKTMAT
AYDRQVSSIGPHRSDRPHTMSGERTLRVIGHIGQSVNLSVERFVTVGERIADDNTEIKQD
MYDACKEARSAGSSLERLCEIVANNRLDHDDALCERTAMIRAARTLLNSVTRVLLLADIV
VVKQLLLDKDKIPKAFSRLESVAHFTEFVKAFSVFGAEMVELAHLTYNRQNDPKDERRRS
QMISARKVLERSTLMLLISSKTSLRNPNCVHSKENRDTVFCQMRRAMDLIHYVIKDAIIS
AAAHDRRGRSQQQSMDWDTDRGTASSCLRIFARLMESSRPRFSASNTSIIGTSKTGLKDI
SSNNRTTIDTLHTTSHAAGRELMRSNSERDRHVTNHHTSTVSLRKAMHRDPYENSQSSNG
IKGSYSELTGYGGTGSFDSFHGITILSPQTREEMTYALNKCVEKTQDFTDSAYTTHEHRE
NILLLCDRMRLELNQCLRMAVNMEQFPNSRYDIDGAVDSVLGAAQDLSQQLSMAVADQLP
ELNHILNTGIELVNSLRNIALNQELERLQECADRFHDNIDHILEVCKLLRHIALTEPHQI
EAKFTEINLRIYGPQVITAARALSSHPNSKIAKDNFDVFSDMWQWLSRDVTLFSKEIIEM
AQCISKPDRTEYSSLPRPGKHGTTSKPLKAVRLDQDEQEKIAKAGLEMKESANEMDAETE
KWNGASEENNDIVKRAKSMSTMALSMYQFTKGEGTLRTTQDLFTQAEYFAEEANCLYKLV
RMFSYQVPAGDPKKGLLDQLDVVPTYVQALQFTVKDPTVGKAATFNKVDHVVRETKNLMT
AINKVVTTCFDCANKYKLDFSGLSGRATSGGLRDDEGGSGAAGDSKGSSTSTEASM

>Mde8i18_6
NNGAYPYARSTTYSSSEKLKKKKNTNRNHQQTKRKENRKRRNETPELQRLQGVNQIPGKN
CLTLTDTPIRLTMTTTTKK
