# Supplementary material for: Genomic analysis of a 1 Mb region near the telomere of Hessian fly chromosome X2 and avirulence gene vH13
Source: BMC Genomics. 2006 Jan 16;7:7. doi: 10.1186/1471-2164-7-7 (PMC1352350; doi:10.1186/1471-2164-7-7)
Supplement: Additional File 2 — Clustal generated multiple sequence alignment of putative protein Mde8i18_5, its Drosophila and Anopheles orthologs, the Human orthologs of these genes as well as the Anopheles white gene as an outgroup. [file 1471-2164-7-7-S2.clus]

CLUSTAL W (1.83) multiple sequence alignment


Ag_ENSANGP00000000768      ------------------------GVPGAMETLSNFGQVALKWDPKNLEI
Dm_CG17947                 -----------------------MLKPDKMGTLTDFGQIALKWDPKNLEI
Human_CTNNA2               -------------------------------MTSATSPIILKWDPKSLEI
Md8i18_5                   MVHIYSESNVLGQFCTNNERITVTKIIIIEITVTITVTVTAITNKFNINR
Ag_ENSANGP00000022276      --------------------------------------------------
Dm_CG2987_RA               --------------------------------------------------
Dm_CG2987_RB               --------------------------------------------------
Human_CTNNAL1              ------------------MAASPGPAGVGGAGAVYGSGSSGFALDSGLEI
Ag_white                   --------------------------------------------------
                                                                             

Ag_ENSANGP00000000768      RTMSVEKTLEPLVLQVTTLVST--KGPSKKKKGKSKRAS-ALVAAVEKAT
Dm_CG17947                 RTMSVEKTLEPLVLQVTTLVNT--KGPSKKKKGKSKRAS-ALVAAVEKAT
Human_CTNNA2               RTLTVERLLEPLVTQVTTLVNTSNKGPSGKKKGRSKKAH-VLAASVEQAT
Md8i18_5                   QLNKTKTMATAYDRQVSSIGPHRSDRPHTMSGERTLRVIGHIGQSVNLSV
Ag_ENSANGP00000022276      ---------LSPTSQISTLVQHRSEQQHHTS-EQKMRAIGRVGQAVNLAV
Dm_CG2987_RA               -----------MYGITQSTVNNQRFRVRDMDNEQIMSTFGNIGHLLNIAV
Dm_CG2987_RB               -----------------------------MDNEQIMSTFGNIGHLLNIAV
Human_CTNNAL1              KTRSVEQTLLPLVSQITTLINH---KDNTKKSDKTLQAIQRVGQAVNLAV
Ag_white                   --------------------------------------------------
                                                                             

Ag_ENSANGP00000000768      DIFIERGEQIAYENPDITQEMLSAVEEVRKTGSAMSIAAREFSEDP----
Dm_CG17947                 ENFIQKGEQIAYENPDITQEMLTAVDEVKKTGDAMSIAAREFSEDP----
Human_CTNNA2               QNFLEKGEQIAKESQDLKEELVAAVEDVRKQGETMRIASSEFADDP----
Md8i18_5                   ERFVTVGERIADDNTEIKQDMYDACKEARSAGSSLERLCEIVANN----R
Ag_ENSANGP00000022276      ERFVTVGETIADDNPEIKQDMYDACKEARAAGSSIERLCDIAATDPTVGY
Dm_CG2987_RA               ERFITIGEIIAEENIDIKGDMYEAAKEARDAGKSIERLCDISPLSG-MEL
Dm_CG2987_RB               ERFITIGEIIAEENIDIKGDMYEAAKEARDAGKSIERLCDISPLSG-MEL
Human_CTNNAL1              GRFVKVGEAIANENWDLKEEINIACIEAKQAGETIAALTDITNLNH-LES
Ag_white                   --------------MTINTDDQYGDAESKTTISSSRRYSSSSYQDQ----
                                           :. :   .  : :   .:          .     

Ag_ENSANGP00000000768      ----CSSLKRGNMVRAARNLLSAVTRLLILADMVDVHLLLKSLHVVEDDL
Dm_CG17947                 ----CSSLKRGNMVRAARNLLSAVTRLLILADMVDVHLLLKSLHIVEDDL
Human_CTNNA2               ----CSSVKRGTMVRAARALLSAVTRLLILADMADVMRLLSHLKIVEEAL
Md8i18_5                   LDHDDALCERTAMIRAARTLLNSVTRVLLLADIVVVKQLLLDKDKIPKAF
Ag_ENSANGP00000022276      SPRPNPIDDRGPMIRAARTLLSSVTRVLLLADIVVVKQLLLAKDRVARTL
Dm_CG2987_RA               RHHIEPLKDYGAIILAARSLLSSVTRILLLVDIIVVKKLLTAKKRASESL
Dm_CG2987_RB               RHHIEPLKDYGAIILAARSLLSSVTRILLLVDIIVVKKLLTAKKRASESL
Human_CTNNAL1              DGQITIFTDKTGVIKAARLLLSSVTKVLLLADRVVIKQIITSRNKVLATM
Ag_white                   -------------------SMDDALNTTLTNDKATLIQVWKPKS-YGSVK
                                               :. . .  :  *   :  :           

Ag_ENSANGP00000000768      DKLRNASSQDELMNNMRQFGRNANELIKQAAKRQQELKDPQLRDDLAAAR
Dm_CG17947                 NKLKNASSQDELMDNMRQFGRNAGELIKQAAKRQQELKDPQLRDDLAAAR
Human_CTNNA2               EAVKNATNEQDLANRFKEFGKEMVKLNYVAARRQQELKDPHCRDEMAAAR
Md8i18_5                   SRLESVAHFTEFVKAFSVFGAEMVELAHLTYNRQNDPKDERRRSQMISAR
Ag_ENSANGP00000022276      GRLESVANFTEFVKAFSVFGAEMVELAHVTGNRQNDLKDERRRAQMSSAR
Dm_CG2987_RA               EKLESVMNFTEFVRAFSVFGTEMIELAYLTGHHRNSFKEERRRAQMFSAR
Dm_CG2987_RB               EKLESVMNFTEFVRAFSVFGTEMIELAYLTGHHRNSFKEERRRAQMFSAR
Human_CTNNAL1              ERLEKVNSFQEFVQIFSQFGNEMVEFAHLSGDRQNDLKDEKKKAKMAAAR
Ag_white                   GQIPQCERLTYTWKEIDVFGEAPTDGKPREPLCTRLRNCCTRQRKDFNPR
                             : .          :  **    .         .  :    : .   .*

Ag_ENSANGP00000000768      AVLKKHSTMLLTASKVYVRHPELDLAKVNRDHILKQVCEAVNTISDVAQG
Dm_CG17947                 AMLKKHSTMLLTASKVYVRHPELDLAKVNRDFILKQVCDAVNTISDVAQG
Human_CTNNA2               GALKKNATMLYTASQAFLRHPDVAATRANRDYVFKQVQEAIAGISNAAQA
Md8i18_5                   KVLERSTLMLLISSKTSLRNPNCVHSKENRDTVFCQMRRAMDLIHYVIKD
Ag_ENSANGP00000022276      QVLERSTMMLLTSSKTCLRHSECAHSKENRDTVFCQMRRAMDLIHYVVKD
Dm_CG2987_RA               QILEKSIAILLTSSKNSLIHSDCVIVKENRDTVFCQIRRAMDLIHFVVKD
Dm_CG2987_RB               QILEKSIAILLTSSKNSLIHSDCVIVKENRDTVFCQIRRAMDLIHFVVKD
Human_CTNNAL1              AVLEKCTMMLLTASKTCLRHPNCESAHKNKEGVFDRMKVALDKVIEIVTD
Ag_white                   KHLLKNVTGVAKSGELLAVMGSSGAG------------------------
                             * :    :  :.:      .                            

Ag_ENSANGP00000000768      KS-SQPQDVYVGAGELAAALDDFDEGIIMDPRAYNEVRSRPSLEERLES-
Dm_CG17947                 KS-SQPTDIYSGAGELAAALDDFDEGIVMDPMTYSEKRSRQLLEERLES-
Human_CTNNA2               TSPTDEAKGHTGIGELAAALNEFDNKIILDPMTFSEARFRPSLEERLESS
Md8i18_5                   AIISAAAHDRRGRSQQQSMDWDTDRGTASSCLRIFARLMESSRPRFSASN
Ag_ENSANGP00000022276      GILESASDR---NALRQVPEWDSERATAFTCLRHFSRLIEISRPSYERNA
Dm_CG2987_RA               SIFDTAKHMP---FEKQASNPNYENESIYTTIKRIVNLIKRYKYQMSYYE
Dm_CG2987_RB               SIFDTAKHMP---FEKQASNPNYENESIYTTIKRIVNLIKRYKYQMSYYE
Human_CTNNAL1              CKPNGETDISSISIFTGIKEFKMNIEALRENLYFQSK-------------
Ag_white                   --------------------------------------------------
                                                                             

Ag_ENSANGP00000000768      IISAAALMADADCTRDERRERIVGECNAVRQALQDLLSEYMSN-------
Dm_CG17947                 IISAAALMADADCTRDERRERIVAECNAVRQALQDLLSEYMSN-------
Human_CTNNA2               IISGAALMADSSCTRDDRRERIVAECNAVRQALQDLLSEYMNN-------
Md8i18_5                   TSIIGTSKTGLKDISSNNRTTIDTLHTTSHAAGRELMRSNSERDRHVTNH
Ag_ENSANGP00000022276      GPGGGGTAGRYLRQCSRTATERQGPHTDDGTS------------------
Dm_CG2987_RA               GSGEGNNNSDAYFSFLDDDLWKSEKNLPSAAGG-----------------
Dm_CG2987_RB               GSGEGNNNSDAYFSFLDDDLWKSEKNLPSAAGG-----------------
Human_CTNNAL1              --------------------------------------------------
Ag_white                   --------------------------------------------------
                                                                             

Ag_ENSANGP00000000768      ----MGTKDRTPELERAIGHMYRKTKDLRRQLRKAVVDHVSDSFLETNMP
Dm_CG17947                 ----MSQKDNSPGLSRAIDQMCRKTRDLRRQLRKAVVDHVSDSFLETTTP
Human_CTNNA2               ----TGRKEKGDPLNIAIDKMTKKTRDLRRQLRKAVMDHISDSFLETNVP
Md8i18_5                   HTSTVSLRKAMHRDPYENSQSSNGIKGSYSELTGYGGTGSFDSFHGITIL
Ag_ENSANGP00000022276      ----------------------------------APVQGVHLADPGISIF
Dm_CG2987_RA               ----------------------------------GRMVNNTNFRKHLSSE
Dm_CG2987_RB               ----------------------------------GRMVNNTNFRKHLSSE
Human_CTNNAL1              --------------------------------------------------
Ag_white                   --------------------------------------------------
                                                                             

Ag_ENSANGP00000000768      LLDLIDAARGGNEKLVRERADIFTKHAEKLVEVANLVCSMSNNEDGVKMV
Dm_CG17947                 LLDLIEAAKSGNEKKVREKSEIFTKHAEKLVEVANLVCSMSNNEDGVKMV
Human_CTNNA2               LLVLIEAAKSGNEKEVKEYAQVFREHANKLVEVANLACSISNNEEGVKLV
Md8i18_5                   SPQTREEMTYALNKCVEKTQDFTDSAYTTHEHRENILLLCDRMRLELNQC
Ag_ENSANGP00000022276      STDTREQLLAALDKVCEKTQDFTDSAYTSHEHRENILLLCDRAKLELNQL
Dm_CG2987_RA               SLDLREELSLAFEKLFEKAHDFTDSPYISHNHRKNILSYCDNCKLEFDLY
Dm_CG2987_RB               SLDLREELSLAFEKLFEKAHDFTDSPYISHNHRKNILSYCDNCKLEFDLY
Human_CTNNAL1              -----ENLSVTLEVILERMEDFTDSAYTSHEHRERILELSTQARMELQQL
Ag_white                   --------------------------------------------------
                                                                             

Ag_ENSANGP00000000768      RYAADQIETLCPQVINAALILAARPNSKVAQENMEAYRQAWENQVRILTE
Dm_CG17947                 RYAAAQIESLCPQVINAASILTVRPNSKVAQENMTTYRQAWEVQVRILTE
Human_CTNNA2               RMAATQIDSLCPQVINAALTLAARPQSKVAQDNMDVFKDQWEKQVRVLTE
Md8i18_5                   LRMAVNMEQFPNSRYDIDGAVDS------------VLGAAQDLSQQLSMA
Ag_ENSANGP00000022276      MRIAVSMEQYPNSSFDIDGAIES------------VLAAAHDLTTQLTLT
Dm_CG2987_RA               LNTIMKDQHEGGGGAGGVGGVGGGQVKGRSDPELGMLSSLEELCKQLVVS
Dm_CG2987_RB               LNTIMKDQHEGGGGAGGVGGVGGGQVKGRSDPELGMLSSLEELCKQLVVS
Human_CTNNAL1              ISVWIQAQSKKTKSIAEELELSILKIS----------HSLNELKKELHST
Ag_white                   --------------------------------------------------
                                                                             

Ag_ENSANGP00000000768      AVDDITTIDDFLAVSENHILEDVNKCVLALQEGDAQDLRNTAGAIQGRSA
Dm_CG17947                 AVDDITTIDDFLAVSENHILEDVNKCVMALQVGDARDLRATAGAIQGRSS
Human_CTNNA2               AVDDITSVDDFLSVSENHILEDVNKCVIALQEGDVDTLDRTAGAIRGRAA
Md8i18_5                   VADQL--------PELNHILNTGIELVNSLRNIALNQELERLQECADRFH
Ag_ENSANGP00000022276      AQDQS--------AELSHIIKSGIDIANSLRNIALNQELDRLQECADRFH
Dm_CG2987_RA               VSSQI--------EDFNESLKICSKLVKSFHVLATNYDIDNLNQRSSKFH
Dm_CG2987_RB               VSSQI--------EDFNESLKICSKLVKSFHVLATNYDIDNLNQRSSKFH
Human_CTNNAL1              ATQLA---------ADLLKYHADHVVLKALKLTGVEGNLEALAEYACKLS
Ag_white                   --------------------KTTLLNALAFRSPPGVKISPNAVRALNGVP
                                               .       :::                   

Ag_ENSANGP00000000768      RVCNVVEAEMDNYEPCIYTKRVLEAVKVLREQVMSKFAQRVDVAVDALSS
Dm_CG17947                 RVCNVVEAEMDNYEPCIYTKRVLEAVKVLRDQVMMKFDQRVGAAVGALSN
Human_CTNNA2               RVIHIINAEMENYEAGVYTEKVLEATKLLSETVMPRFAEQVEVAIEALSA
Md8i18_5                   DNIDHILEVCKLLRHIALTEPHQIEAKFTEINLR-IYGPQVITAARALSS
Ag_ENSANGP00000022276      EHIDHMLEVCKLLRQIALTETLQVQAKFTEINVR-IYGPQVITAARALTS
Dm_CG2987_RA               DCCDHIFDICKLLQHIAPTERLQVQAKCLAINLR-IYGPQVFIAAKILWK
Dm_CG2987_RB               DCCDHIFDICKLLQHIAPTERLQVQAKCLAINLR-IYGPQVFIAAKILWK
Human_CTNNAL1              EQKEQLVETCRLLRHISGTEPLEITCIHAEETFQ-VTGQQIISAAETLTL
Ag_white                   VNAEQLRARCAYVQQDDLFIPSLTTREHLLFQAMLRMGRDVPASVKQHR-
                              . :       .                          :  :      

Ag_ENSANGP00000000768      NSPKDVDENDFIDASRLVYDGVREIRRAVLMNRSSDELDTDTEFEPVEDM
Dm_CG17947                 NSNKDVDENDFIDASRLVYDGVREIRRAVLMNRSSEDLDTDTEFEPVEDL
Human_CTNNA2               NVPQPFEENEFIDASRLVYDGVRDIRKAVLMIRTPEELEDDSDFE---QE
Md8i18_5                   HPNSKIAKDNFDVFSDMWQWLSRDVTLFSKEIIEMAQCISKPDRTEYSSL
Ag_ENSANGP00000022276      HPQSKIAKENLEVFVDMWQWLSTDVTTITKEVIDLAHLLLG-------CF
Dm_CG2987_RA               YSNSSAANENFESFSDMWKWLTNEISMIAKKILVSINTTKGDR-----DA
Dm_CG2987_RB               YSNSSAANENFESFSDMWKWLTNEISMIAKKILVSINTTKGDR-----DA
Human_CTNNAL1              HPSSKIAKENLDVFCEAWESQISDMSTLLREINDVFEGRRGEKYG-YLSL
Ag_white                   -VQEVLQELSLVKCADTIIGAPGRIKGLSGG-------------------
                              .   : .:             :                         

Ag_ENSANGP00000000768      TIETRSRSSAHTGDQTIDEYPEISGITTAREAMRKMNEEDKQKIMQQVEL
Dm_CG17947                 TLETRSRSSAHTGDQTVDEYPDISGICTAREAMRKMTEEDKQKIAQQVEL
Human_CTNNA2               DYDVRSRTSVQTEDDQLIAG------QSARAIMAQLPQEEKAKIAEQVEI
Md8i18_5                   PRPGKHGTTSKPLKA---------------VRLDQDEQEKIAKAGLEMKE
Ag_ENSANGP00000022276      DVLQKHGTTSKPLKP---------------TRLDSEEQEKIAKTGLEMKM
Dm_CG2987_RA               DAEKCESSSDKLTKS---------------GVPATEDGEMVEYSGLEGKN
Dm_CG2987_RB               DAEKCESSSDKLTKS---------------GVPATEDGEMVEYSGLEGKN
Human_CTNNAL1              PKPMKNNANLKSLKP------------------DKPDSEEQAKIAKLGLK
Ag_white                   ---------------------------------------ERKRLAFASET
                                                                             

Ag_ENSANGP00000000768      FRREKLTFDSEVAKWDDTGNDIIYLAKHMCMIMMEMTDFTRGRGPLKTTM
Dm_CG17947                 FRREKLTFDSEVAKWDDTGNDIIFLAKHMCMIMMEMTDFTRGRGPLKTTM
Human_CTNNA2               FHQEKSKLDAEVAKWDDSGNDIIVLAKQMCMIMMEMTDFTRGKGPLKNTS
Md8i18_5                   SANEMDAETEKWNGASEENNDIVKRAKSMSTMALSMYQFTKGEGTLRTTQ
Ag_ENSANGP00000022276      VTNEMDAETDKWNGASEENNDIVKRAKNMSAMAFSMYQFTKGEGTLRTTQ
Dm_CG2987_RA               NG-DLNTYQSKWSEDLSDDNDILKRAKNMSAMAFLMYQFTKGNGSLRTTQ
Dm_CG2987_RB               NG-DLNTYQSKWSEDLSDDNDILKRAKNMSAMAFLMYQFTKGNGSLRTTQ
Human_CTNNAL1              LGLLTSDADCEIEKWEDQENEIVQYGRNMSSMAYSLYLFTRGEGPLKTSQ
Ag_white                   LTDPHLLLCDEPTSGLDSFMAHSVLQVLKGMAMKGKTIILTIHQPSSELY
                                     :     .                     :   . .     

Ag_ENSANGP00000000768      DVINAAKKISEAGTKLDKLTREIADQCPESSTKKDLLAYLQRIALYCHQI
Dm_CG17947                 DVINAAKKISEAGTKLDKLTREIAEQCPESSTKKDLLAYLQRIALYCHQI
Human_CTNNA2               DVINAAKKIAEAGSRMDKLARAVADQCPDSACKQDLLAYLQRIALYCHQL
Md8i18_5                   DLFTQAEYFAEEANCLYKLVRMFSYQVPAGDPKKGLLDQLDVVPTYVQAL
Ag_ENSANGP00000022276      DLFTQAEYFAEEANRLYKVVRQFSYQVPAGPPKKELLEHLDKVPTYVQTL
Dm_CG2987_RA               DLFTQAEYFAEEANRLYKVLRHFSYQVPASDNKKDLLNILDRVPTFVQAL
Dm_CG2987_RB               DLFTQAEYFAEEANRLYKVLRHFSYQVPASDNKKDLLNILDRVPTFVQAL
Human_CTNNAL1              DLIHQLEVFAAEGLKLTSSVQAFSKQLKDDD-KLMLLLEINKLIPLCHQL
Ag_white                   CLFDKILLVAEGRVAFLGSPYQSAEFFSQ---------------------
                            ::     .:     :       :                          

Ag_ENSANGP00000000768      QITSKV---KADVQNISGELIVSG--------------------------
Dm_CG17947                 QITSKV---KADVQNISGELIVSG--------------------------
Human_CTNNA2               NICSKV---KAEVQNLGGELIVSGTGVQSTFTTFYEVDCDVIDGGRASQL
Md8i18_5                   QFTVKD---PTVGKAAT---------------------------------
Ag_ENSANGP00000022276      QFTVKD---PTVGKAAT---------------------------------
Dm_CG2987_RA               QFTVKD---HTVGKAAT---------------------------------
Dm_CG2987_RB               QFTVKD---HTVGKAAT---------------------------------
Human_CTNNAL1              QTVTKTSLQNKVFL------------------------------------
Ag_white                   --------------------------------------------------
                                                                             

Ag_ENSANGP00000000768      ----------------------LDSATSLIQAAKNLMNAVVYTVKYSYVA
Dm_CG17947                 ----------------------LDSATSLIQAAKNLMNAVVLTVKYSYVA
Human_CTNNA2               STHLPTCAEGAPIGSGSSDSSMLDSATSLIQAAKNLMNAVVLTVKASYVA
Md8i18_5                   ----------------------FNKVDHVVRETKNLMTAINKVVTTCFDC
Ag_ENSANGP00000022276      ----------------------FVKVDHVIQETKNLMNVISKVVSTCFVC
Dm_CG2987_RA               ----------------------FVKVDHVIRETKNLMNVINKVVSKCFEC
Dm_CG2987_RB               ----------------------FVKVDHVIRETKNLMNVINKVVSKCFEC
Human_CTNNAL1              ------------------------KVDKCITKTRSMMALLVQLLSLCYKL
Ag_white                   --------------------------------------------------
                                                                             

Ag_ENSANGP00000000768      STKYTRQG---TVSSPIVVWKMKAPEKKPLVRPEKPEEVRAKVRRASQKK
Dm_CG17947                 STKYTRQG---TVSSPIVVWKMKAPEKKPLVRPEKPEEVRAKVRKGSQKK
Human_CTNNA2               STKYQKVYGTAAVNSPVVSWKMKAPEKKPLVKREKPEEFQTRVRRGSQKK
Md8i18_5                   ANKYKLDFSG-----------LSGRATSGGLRDDEGGSGAAGDSKGSSTS
Ag_ENSANGP00000022276      A-------------------------------------------------
Dm_CG2987_RA               ATKYKLNLTG-----------ITGGLTS--ERSNENMAGGMCDSKGTTSS
Dm_CG2987_RB               ATKYKLNLTG-----------ITGGLTS--ERSNENMAGGMCDSKGTTSS
Human_CTNNAL1              LKKLQMENNG-------------------------WVSVTNKDTMDSKT-
Ag_white                   --------------------------------------------------
                                                                             

Ag_ENSANGP00000000768      TQNPVHALSEFQSPTDAV
Dm_CG17947                 VQNPIHALSEFQSPADAV
Human_CTNNA2               HISPVQALSEFKAMDSF-
Md8i18_5                   TEASM-------------
Ag_ENSANGP00000022276      ------------------
Dm_CG2987_RA               SDIP--------------
Dm_CG2987_RB               SDIP--------------
Human_CTNNAL1              ------------------
Ag_white                   ------------------
                                             
